# Supplementary material for: Mapping theme trends and recognizing hot spots in postmenopausal osteoporosis research: a bibliometric analysis
Source: PeerJ. 2019 Nov 25;7:e8145. doi: 10.7717/peerj.8145 (PMC6882420; doi:10.7717/peerj.8145)
Supplement: Supplemental Information 1 [file peerj-07-8145-s001.zip]

Archive with 9 entries (6 files):
- raw data/
- raw data/solution8.html
- __MACOSX/
- __MACOSX/raw data/
- __MACOSX/raw data/._solution8.html
- raw data/pubmed_result (11).xml
- __MACOSX/raw data/._pubmed_result (11).xml
- raw data/20181012001.txt
- __MACOSX/raw data/._20181012001.txt
